# Supplementary material for: A protein-protein interaction map of the TNF-induced NF-κB signal transduction pathway
Source: Sci Data. 2018 Dec 18;5:180289. doi: 10.1038/sdata.2018.289 (PMC6298254; doi:10.1038/sdata.2018.289)
Supplement: Supplementary file 1 [file sdata2018289-isa1.zip]

Archive with 3 entries (3 files):
- i_Investigation.txt
- s_Gavert220a_study.txt
- a_Gavert220a_assay.txt
