# Supplementary material for: A protein-protein interaction map of the TNF-induced NF-κB signal transduction pathway
Source: Sci Data. 2018 Dec 18;5:180289. doi: 10.1038/sdata.2018.289 (PMC6298254; doi:10.1038/sdata.2018.289)
Supplement: Supplementary file 1 [file sdata2018289-isa1.zip › i_Investigation.txt]

# Investigation File generated for Scientific Data with Investigation File Authoring Tool version 0.1.0 on 15/11/2018 - This metadata file is CC0
ONTOLOGY SOURCE REFERENCE
Term Source Name	ERO	NCIT	BAO	OBI	EFO
Term Source File	http://data.bioontology.org/ontologies/ERO	http://data.bioontology.org/ontologies/NCIT	http://data.bioontology.org/ontologies/BAO	http://data.bioontology.org/ontologies/OBI	http://data.bioontology.org/ontologies/EFO
Term Source Version	2013-08-02	17.06d	2.0	2014-08-18	2.101
Term Source Description	Eagle-I Research Resource Ontology	National Cancer Institute Thesaurus	BioAssay Ontology	Ontology for Biomedical Investigations	Experimental Factor Ontology
INVESTIGATION
Investigation Identifier
Investigation Title
Investigation Description
Investigation Submission Date
Investigation Public Release Date
INVESTIGATION PUBLICATIONS
Investigation PubMed ID
Investigation Publication DOI
Investigation Publication Author List
Investigation Publication Title
Investigation Publication Status
Investigation Publication Status Term Accession Number
Investigation Publication Status Term Source REF
INVESTIGATION CONTACTS
Investigation Person Last Name
Investigation Person Mid Initials
Investigation Person First Name
Investigation Person Address
Investigation Person Phone
Investigation Person Fax
Investigation Person Email
Investigation Person Affiliation
Investigation Person Roles
Investigation Person Roles Term Accession Number
Investigation Person Roles Term Source REF
STUDY
Study Identifier	10.1038/sdata.2018.289
Study Title	A protein-protein interaction map of the TNF-induced NF-κB signal transduction pathway
Study Submission Date	08/07/2018
Study Public Release Date	18/12/2018
Study Description	http://www.nature.com/articles/sdata2018289#abstract
Study File Name	s_Gavert220a_study.txt
Comment[Subject Keywords]	/;///
Comment[Manuscript Licence]	CC BY-4.0
Comment[Experimental Metadata Licence]	CC0
Comment[Supplementary Information File Name]	
Comment[Supplementary Information File Type]	x-zip-compressed
Comment[Supplementary Information File URL]	http://www.nature.com/articles/sdata2018289#supplementary-information
Comment[Data Repository]	PRIDE;figshare;IntAct
Comment[Data Record Accession]	PXD009366;10.6084/m9.figshare.c.4076180;IM-26500
Comment[Data Record URI]	http://identifiers.org/pride.project:PXD009366;https://doi.org/10.6084/m9.figshare.c.4076180;http://identifiers.org/imex:IM-26500
STUDY DESIGN DESCRIPTORS
Study Design Type	protein interaction analysis objective	disease pathway analysis objective	protein-protein interaction network analysis objective
Study Design Type Term Accession Number	ERO:0100222	ERO:0100147	ERO:0100233
Study Design Type Term Source REF	ERO	ERO	ERO
STUDY PUBLICATIONS
Study PubMed ID
Study Publication DOI
Study Publication Author List
Study Publication Title
Study Publication Status
Study Publication Status Term Accession Number
Study Publication Status Term Source REF
STUDY FACTORS
Study Factor Name	immunotherapeutic agent
Study Factor Type	Immunotherapeutic Agent
Study Factor Type Term Accession Number	NCIT:C308
Study Factor Type Term Source REF	NCIT
STUDY ASSAYS
Study Assay Measurement Type	protein-protein interaction assay
Study Assay Measurement Type Term Accession Number	BAO:0002990
Study Assay Measurement Type Term Source REF	BAO
Study Assay Technology Type	liquid chromatography-tandem mass spectrometry
Study Assay Technology Type Term Accession Number	CHMO:0000701
Study Assay Technology Type Term Source REF	OBI
Study Assay Technology Platform	instrument; manufacturer
Study Assay File Name	a_Gavert220a_assay.txt
STUDY PROTOCOLS
Study Protocol Name	Plasmids	LC-MS/MS analysis	Data analysis	Protein complex purification by Virotrap
Study Protocol Type	sample collection protocol	liquid chromatography-tandem mass spectrometry	data transformation	sample collection protocol
Study Protocol Type Term Accession Number	http://www.ebi.ac.uk/efo/EFO_0005518	CHMO:0000701	OBI:0200000	http://www.ebi.ac.uk/efo/EFO_0005518
Study Protocol Type Term Source REF	EFO	OBI	OBI	EFO
Study Protocol Description				
Study Protocol URI	""	""	""	""
Study Protocol Version				
Study Protocol Parameters Name	""	instrument; manufacturer	""	""
Study Protocol Parameters Name Term Accession Number	""	""	""	""
Study Protocol Parameters Name Term Source REF	""	""	""	""
Study Protocol Components Name	""	""	""	""
Study Protocol Components Type	""	""	""	""
Study Protocol Components Type Term Accession Number	""	""	""	""
Study Protocol Components Type Term Source REF	""	""	""	""
STUDY CONTACTS
Study Person Last Name	Van Quickelberghe	De Sutter	van Loo	Eyckerman	Gevaert
Study Person First Name	Emmy	Delphine	Geert	Sven	Kris
Study Person Mid Initials					
Study Person Email	""	""	""	""	kris.gevaert@vib-ugent.be
Study Person Phone					
Study Person Fax					
Study Person Address					
Study Person Affiliation	VIB Center for Medical Biotechnology, B-9000 Ghent, Belgium	VIB Center for Medical Biotechnology, B-9000 Ghent, Belgium	VIB Center for Inflammation Research, B-9052 Ghent, Belgium	VIB Center for Medical Biotechnology, B-9000 Ghent, Belgium	VIB Center for Medical Biotechnology, B-9000 Ghent, Belgium
Study Person Roles					
Study Person Roles Term Accession Number					
Study Person Roles Term Source REF					
Comment[Study Person ORCID]					
Comment[Funder]					
Comment[FundRef ID]					
Comment[Funder Term Source REF]					
Comment[Grant Identifier]					
