# Supplementary material for: A protein-protein interaction map of the TNF-induced NF-κB signal transduction pathway
Source: Sci Data. 2018 Dec 18;5:180289. doi: 10.1038/sdata.2018.289 (PMC6298254; doi:10.1038/sdata.2018.289)
Supplement: Supplementary file 1 [file sdata2018289-isa1.zip › s_Gavert220a_study.txt]

Source Name	Characteristics[cell line]	Term Source REF	Term Accession Number	Protocol REF	Protocol REF	Sample Name	Factor Value[immunotherapeutic agent]
ORF4340 from ORFeome 5.1	HEK293T	EFO	EFO:0001184	Plasmids	Protein complex purification by Virotrap	pMET7-GAG-TRADD
ORF4004 from ORFeome 5.1	HEK293T	EFO	EFO:0001184	Plasmids	Protein complex purification by Virotrap	pMET7-GAG-FADD
ORF9637 from ORFeome 5.1	HEK293T	EFO	EFO:0001184	Plasmids	Protein complex purification by Virotrap	pMET7-GAG-TRAF2
ORF200 from ORFeome 5.1	HEK293T	EFO	EFO:0001184	Plasmids	Protein complex purification by Virotrap	pMET7-GAG-BIRC2
ORF3154 from ORFeome 5.1	HEK293T	EFO	EFO:0001184	Plasmids	Protein complex purification by Virotrap	pMET7-GAG-IKBKG
ORF14482 from ORFeome 5.1	HEK293T	EFO	EFO:0001184	Plasmids	Protein complex purification by Virotrap	pMET7-GAG-TANK
Gift from Rudi Beyaert	HEK293T	EFO	EFO:0001184	Plasmids	Protein complex purification by Virotrap	pMET7-GAG-RBCK1
Gift from Rudi Beyaert	HEK293T	EFO	EFO:0001184	Plasmids	Protein complex purification by Virotrap	pMET7-GAG-RNF31
Gift from Rudi Beyaert	HEK293T	EFO	EFO:0001184	Plasmids	Protein complex purification by Virotrap	pMET7-GAG-SHARPIN
ORF56214 from ORFeome 5.1	HEK293T	EFO	EFO:0001184	Plasmids	Protein complex purification by Virotrap	pMET7-GAG-TNFAIP3
LMBP5126 from GeneCorner	HEK293T	EFO	EFO:0001184	Plasmids	Protein complex purification by Virotrap	pMET7-GAG-TNIP1
LMBP4368 from GeneCorner	HEK293T	EFO	EFO:0001184	Plasmids	Protein complex purification by Virotrap	pMET7-GAG-TNIP2
Gift from Jan Tavernier	HEK293T	EFO	EFO:0001184	Plasmids	Protein complex purification by Virotrap	pMET7-GAG-NCK2-SH3
Addgene 80605	HEK293T	EFO	EFO:0001184	Plasmids	Protein complex purification by Virotrap	pMET7-GAG-EGFP
Gift from Frank Peelman	HEK293T	EFO	EFO:0001184	Plasmids	Protein complex purification by Virotrap	pMET7-GAG-TLR4-IC
ORF1108 from ORFeome 5.1	HEK293T	EFO	EFO:0001184	Plasmids	Protein complex purification by Virotrap	pMET7-GAG-LCP2
Gift from Jan Tavernier	HEK293T	EFO	EFO:0001184	Plasmids	Protein complex purification by Virotrap	pMET7-GAG-PINCH1-LIM4
ORF3774 from ORFeome 5.1	HEK293T	EFO	EFO:0001184	Plasmids	Protein complex purification by Virotrap	pMET7-GAG-TP53
ORF7161 from ORFeome 5.1	HEK293T	EFO	EFO:0001184	Plasmids	Protein complex purification by Virotrap	pMET7-GAG-p73
ORF5907 and ORF8978 from ORFeome 5.1	HEK293T	EFO	EFO:0001184	Plasmids	Protein complex purification by Virotrap	pMET7-GAG-EIF2C2
ORF8327 from ORFeome 5.1	HEK293T	EFO	EFO:0001184	Plasmids	Protein complex purification by Virotrap	pMET7-GAG-GRAP2
ORF4920 from ORFeome 5.1	HEK293T	EFO	EFO:0001184	Plasmids	Protein complex purification by Virotrap	pMET7-GAG-CKS1B
