# Supplementary material for: A protein-protein interaction map of the TNF-induced NF-κB signal transduction pathway
Source: Sci Data. 2018 Dec 18;5:180289. doi: 10.1038/sdata.2018.289 (PMC6298254; doi:10.1038/sdata.2018.289)
Supplement: Supplementary file 1 [file sdata2018289-isa1.zip › a_Gavert220a_assay.txt]

Sample Name	Protocol REF	Parameter Value[instrument]	Parameter Value[manufacturer]	Assay Name	Raw Data File	Comment[Data Repository]	Comment[Data Record Accession]	Comment[Data Record URI]	Protocol REF	Derived Data File	Comment[Data Repository]	Comment[Data Record Accession]	Comment[Data Record URI]	Protocol REF	Derived Data File	Comment[Data Repository]	Comment[Data Record Accession]	Comment[Data Record URI]
pMET7-GAG-TNFAIP3	LC-MS/MS analysis	Q Exactive Hybrid Quadrupole Mass Spectrometer	Thermo Fisher Scientific	LC-MS/MS analysis for A20_1.raw	A20_1.raw	PRIDE	PXD009366	http://identifiers.org/pride.project:PXD009366	Data analysis	files at figshare	figshare	doi:10.6084/m9.figshare.c.4076180	https://doi.org/10.6084/m9.figshare.c.4076180	Data analysis	files at IntAct	IntAct	IM-26500	http://identifiers.org/imex:IM-26500
pMET7-GAG-TNFAIP3	LC-MS/MS analysis	Q Exactive Hybrid Quadrupole Mass Spectrometer	Thermo Fisher Scientific	LC-MS/MS analysis for A20_2.raw	A20_2.raw	PRIDE	PXD009366	http://identifiers.org/pride.project:PXD009366	Data analysis	files at figshare	figshare	doi:10.6084/m9.figshare.c.4076180	https://doi.org/10.6084/m9.figshare.c.4076180	Data analysis	files at IntAct	IntAct	IM-26500	http://identifiers.org/imex:IM-26500
pMET7-GAG-TNFAIP3	LC-MS/MS analysis	Q Exactive Hybrid Quadrupole Mass Spectrometer	Thermo Fisher Scientific	LC-MS/MS analysis for A20_3.raw	A20_3.raw	PRIDE	PXD009366	http://identifiers.org/pride.project:PXD009366	Data analysis	files at figshare	figshare	doi:10.6084/m9.figshare.c.4076180	https://doi.org/10.6084/m9.figshare.c.4076180	Data analysis	files at IntAct	IntAct	IM-26500	http://identifiers.org/imex:IM-26500
pMET7-GAG-TNFAIP3	LC-MS/MS analysis	Q Exactive Hybrid Quadrupole Mass Spectrometer	Thermo Fisher Scientific	LC-MS/MS analysis for A20_TNF_1.raw	A20_TNF_1.raw	PRIDE	PXD009366	http://identifiers.org/pride.project:PXD009366	Data analysis	files at figshare	figshare	doi:10.6084/m9.figshare.c.4076180	https://doi.org/10.6084/m9.figshare.c.4076180	Data analysis	files at IntAct	IntAct	IM-26500	http://identifiers.org/imex:IM-26500
pMET7-GAG-TNFAIP3	LC-MS/MS analysis	Q Exactive Hybrid Quadrupole Mass Spectrometer	Thermo Fisher Scientific	LC-MS/MS analysis for A20_TNF_2.raw	A20_TNF_2.raw	PRIDE	PXD009366	http://identifiers.org/pride.project:PXD009366	Data analysis	files at figshare	figshare	doi:10.6084/m9.figshare.c.4076180	https://doi.org/10.6084/m9.figshare.c.4076180	Data analysis	files at IntAct	IntAct	IM-26500	http://identifiers.org/imex:IM-26500
pMET7-GAG-TNFAIP3	LC-MS/MS analysis	Q Exactive Hybrid Quadrupole Mass Spectrometer	Thermo Fisher Scientific	LC-MS/MS analysis for A20_TNF_3.raw	A20_TNF_3.raw	PRIDE	PXD009366	http://identifiers.org/pride.project:PXD009366	Data analysis	files at figshare	figshare	doi:10.6084/m9.figshare.c.4076180	https://doi.org/10.6084/m9.figshare.c.4076180	Data analysis	files at IntAct	IntAct	IM-26500	http://identifiers.org/imex:IM-26500
pMET7-GAG-BIRC2	LC-MS/MS analysis	Q Exactive Hybrid Quadrupole Mass Spectrometer	Thermo Fisher Scientific	LC-MS/MS analysis for BIRC2_1.raw	BIRC2_1.raw	PRIDE	PXD009366	http://identifiers.org/pride.project:PXD009366	Data analysis	files at figshare	figshare	doi:10.6084/m9.figshare.c.4076180	https://doi.org/10.6084/m9.figshare.c.4076180	Data analysis	files at IntAct	IntAct	IM-26500	http://identifiers.org/imex:IM-26500
pMET7-GAG-BIRC2	LC-MS/MS analysis	Q Exactive Hybrid Quadrupole Mass Spectrometer	Thermo Fisher Scientific	LC-MS/MS analysis for BIRC2_2.raw	BIRC2_2.raw	PRIDE	PXD009366	http://identifiers.org/pride.project:PXD009366	Data analysis	files at figshare	figshare	doi:10.6084/m9.figshare.c.4076180	https://doi.org/10.6084/m9.figshare.c.4076180	Data analysis	files at IntAct	IntAct	IM-26500	http://identifiers.org/imex:IM-26500
pMET7-GAG-BIRC2	LC-MS/MS analysis	Q Exactive Hybrid Quadrupole Mass Spectrometer	Thermo Fisher Scientific	LC-MS/MS analysis for BIRC2_3.raw	BIRC2_3.raw	PRIDE	PXD009366	http://identifiers.org/pride.project:PXD009366	Data analysis	files at figshare	figshare	doi:10.6084/m9.figshare.c.4076180	https://doi.org/10.6084/m9.figshare.c.4076180	Data analysis	files at IntAct	IntAct	IM-26500	http://identifiers.org/imex:IM-26500
pMET7-GAG-BIRC2	LC-MS/MS analysis	Q Exactive Hybrid Quadrupole Mass Spectrometer	Thermo Fisher Scientific	LC-MS/MS analysis for BIRC2_TNF_1.raw	BIRC2_TNF_1.raw	PRIDE	PXD009366	http://identifiers.org/pride.project:PXD009366	Data analysis	files at figshare	figshare	doi:10.6084/m9.figshare.c.4076180	https://doi.org/10.6084/m9.figshare.c.4076180	Data analysis	files at IntAct	IntAct	IM-26500	http://identifiers.org/imex:IM-26500
pMET7-GAG-BIRC2	LC-MS/MS analysis	Q Exactive Hybrid Quadrupole Mass Spectrometer	Thermo Fisher Scientific	LC-MS/MS analysis for BIRC2_TNF_2.raw	BIRC2_TNF_2.raw	PRIDE	PXD009366	http://identifiers.org/pride.project:PXD009366	Data analysis	files at figshare	figshare	doi:10.6084/m9.figshare.c.4076180	https://doi.org/10.6084/m9.figshare.c.4076180	Data analysis	files at IntAct	IntAct	IM-26500	http://identifiers.org/imex:IM-26500
pMET7-GAG-BIRC2	LC-MS/MS analysis	Q Exactive Hybrid Quadrupole Mass Spectrometer	Thermo Fisher Scientific	LC-MS/MS analysis for BIRC2_TNF_3.raw	BIRC2_TNF_3.raw	PRIDE	PXD009366	http://identifiers.org/pride.project:PXD009366	Data analysis	files at figshare	figshare	doi:10.6084/m9.figshare.c.4076180	https://doi.org/10.6084/m9.figshare.c.4076180	Data analysis	files at IntAct	IntAct	IM-26500	http://identifiers.org/imex:IM-26500
pMET7-GAG-CKS1B	LC-MS/MS analysis	Q Exactive Hybrid Quadrupole Mass Spectrometer	Thermo Fisher Scientific	LC-MS/MS analysis for Control 15_CKS1B.raw	Control 15_CKS1B.raw	PRIDE	PXD009366	http://identifiers.org/pride.project:PXD009366	Data analysis	files at figshare	figshare	doi:10.6084/m9.figshare.c.4076180	https://doi.org/10.6084/m9.figshare.c.4076180	Data analysis	files at IntAct	IntAct	IM-26500	http://identifiers.org/imex:IM-26500
pMET7-GAG-EIF2C2	LC-MS/MS analysis	Q Exactive Hybrid Quadrupole Mass Spectrometer	Thermo Fisher Scientific	LC-MS/MS analysis for Control_10_EIF2C2_1.raw	Control_10_EIF2C2_1.raw	PRIDE	PXD009366	http://identifiers.org/pride.project:PXD009366	Data analysis	files at figshare	figshare	doi:10.6084/m9.figshare.c.4076180	https://doi.org/10.6084/m9.figshare.c.4076180	Data analysis	files at IntAct	IntAct	IM-26500	http://identifiers.org/imex:IM-26500
pMET7-GAG-EIF2C2	LC-MS/MS analysis	Q Exactive Hybrid Quadrupole Mass Spectrometer	Thermo Fisher Scientific	LC-MS/MS analysis for Control_11_EIF2C2_2.raw	Control_11_EIF2C2_2.raw	PRIDE	PXD009366	http://identifiers.org/pride.project:PXD009366	Data analysis	files at figshare	figshare	doi:10.6084/m9.figshare.c.4076180	https://doi.org/10.6084/m9.figshare.c.4076180	Data analysis	files at IntAct	IntAct	IM-26500	http://identifiers.org/imex:IM-26500
pMET7-GAG-EIF2C2	LC-MS/MS analysis	Q Exactive Hybrid Quadrupole Mass Spectrometer	Thermo Fisher Scientific	LC-MS/MS analysis for Control_12_EIF2C2_3.raw	Control_12_EIF2C2_3.raw	PRIDE	PXD009366	http://identifiers.org/pride.project:PXD009366	Data analysis	files at figshare	figshare	doi:10.6084/m9.figshare.c.4076180	https://doi.org/10.6084/m9.figshare.c.4076180	Data analysis	files at IntAct	IntAct	IM-26500	http://identifiers.org/imex:IM-26500
pMET7-GAG-LCP2	LC-MS/MS analysis	Q Exactive Hybrid Quadrupole Mass Spectrometer	Thermo Fisher Scientific	LC-MS/MS analysis for Control_13_LCP2_2.raw	Control_13_LCP2_2.raw	PRIDE	PXD009366	http://identifiers.org/pride.project:PXD009366	Data analysis	files at figshare	figshare	doi:10.6084/m9.figshare.c.4076180	https://doi.org/10.6084/m9.figshare.c.4076180	Data analysis	files at IntAct	IntAct	IM-26500	http://identifiers.org/imex:IM-26500
pMET7-GAG-GRAP2	LC-MS/MS analysis	Q Exactive Hybrid Quadrupole Mass Spectrometer	Thermo Fisher Scientific	LC-MS/MS analysis for Control_14_GRAP2.raw	Control_14_GRAP2.raw	PRIDE	PXD009366	http://identifiers.org/pride.project:PXD009366	Data analysis	files at figshare	figshare	doi:10.6084/m9.figshare.c.4076180	https://doi.org/10.6084/m9.figshare.c.4076180	Data analysis	files at IntAct	IntAct	IM-26500	http://identifiers.org/imex:IM-26500
pMET7-GAG-NCK2-SH3	LC-MS/MS analysis	Q Exactive Hybrid Quadrupole Mass Spectrometer	Thermo Fisher Scientific	LC-MS/MS analysis for Control_1_NCK2_SH3.raw	Control_1_NCK2_SH3.raw	PRIDE	PXD009366	http://identifiers.org/pride.project:PXD009366	Data analysis	files at figshare	figshare	doi:10.6084/m9.figshare.c.4076180	https://doi.org/10.6084/m9.figshare.c.4076180	Data analysis	files at IntAct	IntAct	IM-26500	http://identifiers.org/imex:IM-26500
pMET7-GAG-EGFP	LC-MS/MS analysis	Q Exactive Hybrid Quadrupole Mass Spectrometer	Thermo Fisher Scientific	LC-MS/MS analysis for Control_2_EGFP.raw	Control_2_EGFP.raw	PRIDE	PXD009366	http://identifiers.org/pride.project:PXD009366	Data analysis	files at figshare	figshare	doi:10.6084/m9.figshare.c.4076180	https://doi.org/10.6084/m9.figshare.c.4076180	Data analysis	files at IntAct	IntAct	IM-26500	http://identifiers.org/imex:IM-26500
pMET7-GAG-TLR4-IC	LC-MS/MS analysis	Q Exactive Hybrid Quadrupole Mass Spectrometer	Thermo Fisher Scientific	LC-MS/MS analysis for Control_3_TLR4_IC.raw	Control_3_TLR4_IC.raw	PRIDE	PXD009366	http://identifiers.org/pride.project:PXD009366	Data analysis	files at figshare	figshare	doi:10.6084/m9.figshare.c.4076180	https://doi.org/10.6084/m9.figshare.c.4076180	Data analysis	files at IntAct	IntAct	IM-26500	http://identifiers.org/imex:IM-26500
pMET7-GAG-LCP2	LC-MS/MS analysis	Q Exactive Hybrid Quadrupole Mass Spectrometer	Thermo Fisher Scientific	LC-MS/MS analysis for Control_4_LCP2_1.raw	Control_4_LCP2_1.raw	PRIDE	PXD009366	http://identifiers.org/pride.project:PXD009366	Data analysis	files at figshare	figshare	doi:10.6084/m9.figshare.c.4076180	https://doi.org/10.6084/m9.figshare.c.4076180	Data analysis	files at IntAct	IntAct	IM-26500	http://identifiers.org/imex:IM-26500
pMET7-GAG-PINCH1-LIM4	LC-MS/MS analysis	Q Exactive Hybrid Quadrupole Mass Spectrometer	Thermo Fisher Scientific	LC-MS/MS analysis for Control_5_PINCH1_LIM4.raw	Control_5_PINCH1_LIM4.raw	PRIDE	PXD009366	http://identifiers.org/pride.project:PXD009366	Data analysis	files at figshare	figshare	doi:10.6084/m9.figshare.c.4076180	https://doi.org/10.6084/m9.figshare.c.4076180	Data analysis	files at IntAct	IntAct	IM-26500	http://identifiers.org/imex:IM-26500
pMET7-GAG-TP53	LC-MS/MS analysis	Q Exactive Hybrid Quadrupole Mass Spectrometer	Thermo Fisher Scientific	LC-MS/MS analysis for Control_6_TP53_1.raw	Control_6_TP53_1.raw	PRIDE	PXD009366	http://identifiers.org/pride.project:PXD009366	Data analysis	files at figshare	figshare	doi:10.6084/m9.figshare.c.4076180	https://doi.org/10.6084/m9.figshare.c.4076180	Data analysis	files at IntAct	IntAct	IM-26500	http://identifiers.org/imex:IM-26500
pMET7-GAG-TP53	LC-MS/MS analysis	Q Exactive Hybrid Quadrupole Mass Spectrometer	Thermo Fisher Scientific	LC-MS/MS analysis for Control_7_TP53_2.raw	Control_7_TP53_2.raw	PRIDE	PXD009366	http://identifiers.org/pride.project:PXD009366	Data analysis	files at figshare	figshare	doi:10.6084/m9.figshare.c.4076180	https://doi.org/10.6084/m9.figshare.c.4076180	Data analysis	files at IntAct	IntAct	IM-26500	http://identifiers.org/imex:IM-26500
pMET7-GAG-TP53	LC-MS/MS analysis	Q Exactive Hybrid Quadrupole Mass Spectrometer	Thermo Fisher Scientific	LC-MS/MS analysis for Control_8_TP53_3.raw	Control_8_TP53_3.raw	PRIDE	PXD009366	http://identifiers.org/pride.project:PXD009366	Data analysis	files at figshare	figshare	doi:10.6084/m9.figshare.c.4076180	https://doi.org/10.6084/m9.figshare.c.4076180	Data analysis	files at IntAct	IntAct	IM-26500	http://identifiers.org/imex:IM-26500
pMET7-GAG-p73	LC-MS/MS analysis	Q Exactive Hybrid Quadrupole Mass Spectrometer	Thermo Fisher Scientific	LC-MS/MS analysis for Control_9_TP73.raw	Control_9_TP73.raw	PRIDE	PXD009366	http://identifiers.org/pride.project:PXD009366	Data analysis	files at figshare	figshare	doi:10.6084/m9.figshare.c.4076180	https://doi.org/10.6084/m9.figshare.c.4076180	Data analysis	files at IntAct	IntAct	IM-26500	http://identifiers.org/imex:IM-26500
pMET7-GAG-FADD	LC-MS/MS analysis	Q Exactive Hybrid Quadrupole Mass Spectrometer	Thermo Fisher Scientific	LC-MS/MS analysis for FADD_1.raw	FADD_1.raw	PRIDE	PXD009366	http://identifiers.org/pride.project:PXD009366	Data analysis	files at figshare	figshare	doi:10.6084/m9.figshare.c.4076180	https://doi.org/10.6084/m9.figshare.c.4076180	Data analysis	files at IntAct	IntAct	IM-26500	http://identifiers.org/imex:IM-26500
pMET7-GAG-FADD	LC-MS/MS analysis	Q Exactive Hybrid Quadrupole Mass Spectrometer	Thermo Fisher Scientific	LC-MS/MS analysis for FADD_2.raw	FADD_2.raw	PRIDE	PXD009366	http://identifiers.org/pride.project:PXD009366	Data analysis	files at figshare	figshare	doi:10.6084/m9.figshare.c.4076180	https://doi.org/10.6084/m9.figshare.c.4076180	Data analysis	files at IntAct	IntAct	IM-26500	http://identifiers.org/imex:IM-26500
pMET7-GAG-FADD	LC-MS/MS analysis	Q Exactive Hybrid Quadrupole Mass Spectrometer	Thermo Fisher Scientific	LC-MS/MS analysis for FADD_3.raw	FADD_3.raw	PRIDE	PXD009366	http://identifiers.org/pride.project:PXD009366	Data analysis	files at figshare	figshare	doi:10.6084/m9.figshare.c.4076180	https://doi.org/10.6084/m9.figshare.c.4076180	Data analysis	files at IntAct	IntAct	IM-26500	http://identifiers.org/imex:IM-26500
pMET7-GAG-FADD	LC-MS/MS analysis	Q Exactive Hybrid Quadrupole Mass Spectrometer	Thermo Fisher Scientific	LC-MS/MS analysis for FADD_TNF_1.raw	FADD_TNF_1.raw	PRIDE	PXD009366	http://identifiers.org/pride.project:PXD009366	Data analysis	files at figshare	figshare	doi:10.6084/m9.figshare.c.4076180	https://doi.org/10.6084/m9.figshare.c.4076180	Data analysis	files at IntAct	IntAct	IM-26500	http://identifiers.org/imex:IM-26500
pMET7-GAG-FADD	LC-MS/MS analysis	Q Exactive Hybrid Quadrupole Mass Spectrometer	Thermo Fisher Scientific	LC-MS/MS analysis for FADD_TNF_2.raw	FADD_TNF_2.raw	PRIDE	PXD009366	http://identifiers.org/pride.project:PXD009366	Data analysis	files at figshare	figshare	doi:10.6084/m9.figshare.c.4076180	https://doi.org/10.6084/m9.figshare.c.4076180	Data analysis	files at IntAct	IntAct	IM-26500	http://identifiers.org/imex:IM-26500
pMET7-GAG-FADD	LC-MS/MS analysis	Q Exactive Hybrid Quadrupole Mass Spectrometer	Thermo Fisher Scientific	LC-MS/MS analysis for FADD_TNF_3.raw	FADD_TNF_3.raw	PRIDE	PXD009366	http://identifiers.org/pride.project:PXD009366	Data analysis	files at figshare	figshare	doi:10.6084/m9.figshare.c.4076180	https://doi.org/10.6084/m9.figshare.c.4076180	Data analysis	files at IntAct	IntAct	IM-26500	http://identifiers.org/imex:IM-26500
pMET7-GAG-IKBKG	LC-MS/MS analysis	Q Exactive Hybrid Quadrupole Mass Spectrometer	Thermo Fisher Scientific	LC-MS/MS analysis for NEMO_1.raw	NEMO_1.raw	PRIDE	PXD009366	http://identifiers.org/pride.project:PXD009366	Data analysis	files at figshare	figshare	doi:10.6084/m9.figshare.c.4076180	https://doi.org/10.6084/m9.figshare.c.4076180	Data analysis	files at IntAct	IntAct	IM-26500	http://identifiers.org/imex:IM-26500
pMET7-GAG-IKBKG	LC-MS/MS analysis	Q Exactive Hybrid Quadrupole Mass Spectrometer	Thermo Fisher Scientific	LC-MS/MS analysis for NEMO_2.raw	NEMO_2.raw	PRIDE	PXD009366	http://identifiers.org/pride.project:PXD009366	Data analysis	files at figshare	figshare	doi:10.6084/m9.figshare.c.4076180	https://doi.org/10.6084/m9.figshare.c.4076180	Data analysis	files at IntAct	IntAct	IM-26500	http://identifiers.org/imex:IM-26500
pMET7-GAG-IKBKG	LC-MS/MS analysis	Q Exactive Hybrid Quadrupole Mass Spectrometer	Thermo Fisher Scientific	LC-MS/MS analysis for NEMO_3.raw	NEMO_3.raw	PRIDE	PXD009366	http://identifiers.org/pride.project:PXD009366	Data analysis	files at figshare	figshare	doi:10.6084/m9.figshare.c.4076180	https://doi.org/10.6084/m9.figshare.c.4076180	Data analysis	files at IntAct	IntAct	IM-26500	http://identifiers.org/imex:IM-26500
pMET7-GAG-IKBKG	LC-MS/MS analysis	Q Exactive Hybrid Quadrupole Mass Spectrometer	Thermo Fisher Scientific	LC-MS/MS analysis for NEMO_TNF_1.raw	NEMO_TNF_1.raw	PRIDE	PXD009366	http://identifiers.org/pride.project:PXD009366	Data analysis	files at figshare	figshare	doi:10.6084/m9.figshare.c.4076180	https://doi.org/10.6084/m9.figshare.c.4076180	Data analysis	files at IntAct	IntAct	IM-26500	http://identifiers.org/imex:IM-26500
pMET7-GAG-IKBKG	LC-MS/MS analysis	Q Exactive Hybrid Quadrupole Mass Spectrometer	Thermo Fisher Scientific	LC-MS/MS analysis for NEMO_TNF_2.raw	NEMO_TNF_2.raw	PRIDE	PXD009366	http://identifiers.org/pride.project:PXD009366	Data analysis	files at figshare	figshare	doi:10.6084/m9.figshare.c.4076180	https://doi.org/10.6084/m9.figshare.c.4076180	Data analysis	files at IntAct	IntAct	IM-26500	http://identifiers.org/imex:IM-26500
pMET7-GAG-IKBKG	LC-MS/MS analysis	Q Exactive Hybrid Quadrupole Mass Spectrometer	Thermo Fisher Scientific	LC-MS/MS analysis for NEMO_TNF_3.raw	NEMO_TNF_3.raw	PRIDE	PXD009366	http://identifiers.org/pride.project:PXD009366	Data analysis	files at figshare	figshare	doi:10.6084/m9.figshare.c.4076180	https://doi.org/10.6084/m9.figshare.c.4076180	Data analysis	files at IntAct	IntAct	IM-26500	http://identifiers.org/imex:IM-26500
pMET7-GAG-RBCK1	LC-MS/MS analysis	Q Exactive Hybrid Quadrupole Mass Spectrometer	Thermo Fisher Scientific	LC-MS/MS analysis for RBCK1_1.raw	RBCK1_1.raw	PRIDE	PXD009366	http://identifiers.org/pride.project:PXD009366	Data analysis	files at figshare	figshare	doi:10.6084/m9.figshare.c.4076180	https://doi.org/10.6084/m9.figshare.c.4076180	Data analysis	files at IntAct	IntAct	IM-26500	http://identifiers.org/imex:IM-26500
pMET7-GAG-RBCK1	LC-MS/MS analysis	Q Exactive Hybrid Quadrupole Mass Spectrometer	Thermo Fisher Scientific	LC-MS/MS analysis for RBCK1_2.raw	RBCK1_2.raw	PRIDE	PXD009366	http://identifiers.org/pride.project:PXD009366	Data analysis	files at figshare	figshare	doi:10.6084/m9.figshare.c.4076180	https://doi.org/10.6084/m9.figshare.c.4076180	Data analysis	files at IntAct	IntAct	IM-26500	http://identifiers.org/imex:IM-26500
pMET7-GAG-RBCK1	LC-MS/MS analysis	Q Exactive Hybrid Quadrupole Mass Spectrometer	Thermo Fisher Scientific	LC-MS/MS analysis for RBCK1_3.raw	RBCK1_3.raw	PRIDE	PXD009366	http://identifiers.org/pride.project:PXD009366	Data analysis	files at figshare	figshare	doi:10.6084/m9.figshare.c.4076180	https://doi.org/10.6084/m9.figshare.c.4076180	Data analysis	files at IntAct	IntAct	IM-26500	http://identifiers.org/imex:IM-26500
pMET7-GAG-RBCK1	LC-MS/MS analysis	Q Exactive Hybrid Quadrupole Mass Spectrometer	Thermo Fisher Scientific	LC-MS/MS analysis for RBCK1_TNF_1.raw	RBCK1_TNF_1.raw	PRIDE	PXD009366	http://identifiers.org/pride.project:PXD009366	Data analysis	files at figshare	figshare	doi:10.6084/m9.figshare.c.4076180	https://doi.org/10.6084/m9.figshare.c.4076180	Data analysis	files at IntAct	IntAct	IM-26500	http://identifiers.org/imex:IM-26500
pMET7-GAG-RBCK1	LC-MS/MS analysis	Q Exactive Hybrid Quadrupole Mass Spectrometer	Thermo Fisher Scientific	LC-MS/MS analysis for RBCK1_TNF_2.raw	RBCK1_TNF_2.raw	PRIDE	PXD009366	http://identifiers.org/pride.project:PXD009366	Data analysis	files at figshare	figshare	doi:10.6084/m9.figshare.c.4076180	https://doi.org/10.6084/m9.figshare.c.4076180	Data analysis	files at IntAct	IntAct	IM-26500	http://identifiers.org/imex:IM-26500
pMET7-GAG-RBCK1	LC-MS/MS analysis	Q Exactive Hybrid Quadrupole Mass Spectrometer	Thermo Fisher Scientific	LC-MS/MS analysis for RBCK1_TNF_3.raw	RBCK1_TNF_3.raw	PRIDE	PXD009366	http://identifiers.org/pride.project:PXD009366	Data analysis	files at figshare	figshare	doi:10.6084/m9.figshare.c.4076180	https://doi.org/10.6084/m9.figshare.c.4076180	Data analysis	files at IntAct	IntAct	IM-26500	http://identifiers.org/imex:IM-26500
pMET7-GAG-RNF31	LC-MS/MS analysis	Q Exactive Hybrid Quadrupole Mass Spectrometer	Thermo Fisher Scientific	LC-MS/MS analysis for RNF31_1.raw	RNF31_1.raw	PRIDE	PXD009366	http://identifiers.org/pride.project:PXD009366	Data analysis	files at figshare	figshare	doi:10.6084/m9.figshare.c.4076180	https://doi.org/10.6084/m9.figshare.c.4076180	Data analysis	files at IntAct	IntAct	IM-26500	http://identifiers.org/imex:IM-26500
pMET7-GAG-RNF31	LC-MS/MS analysis	Q Exactive Hybrid Quadrupole Mass Spectrometer	Thermo Fisher Scientific	LC-MS/MS analysis for RNF31_2.raw	RNF31_2.raw	PRIDE	PXD009366	http://identifiers.org/pride.project:PXD009366	Data analysis	files at figshare	figshare	doi:10.6084/m9.figshare.c.4076180	https://doi.org/10.6084/m9.figshare.c.4076180	Data analysis	files at IntAct	IntAct	IM-26500	http://identifiers.org/imex:IM-26500
pMET7-GAG-RNF31	LC-MS/MS analysis	Q Exactive Hybrid Quadrupole Mass Spectrometer	Thermo Fisher Scientific	LC-MS/MS analysis for RNF31_3.raw	RNF31_3.raw	PRIDE	PXD009366	http://identifiers.org/pride.project:PXD009366	Data analysis	files at figshare	figshare	doi:10.6084/m9.figshare.c.4076180	https://doi.org/10.6084/m9.figshare.c.4076180	Data analysis	files at IntAct	IntAct	IM-26500	http://identifiers.org/imex:IM-26500
pMET7-GAG-RNF31	LC-MS/MS analysis	Q Exactive Hybrid Quadrupole Mass Spectrometer	Thermo Fisher Scientific	LC-MS/MS analysis for RNF31_TNF_1.raw	RNF31_TNF_1.raw	PRIDE	PXD009366	http://identifiers.org/pride.project:PXD009366	Data analysis	files at figshare	figshare	doi:10.6084/m9.figshare.c.4076180	https://doi.org/10.6084/m9.figshare.c.4076180	Data analysis	files at IntAct	IntAct	IM-26500	http://identifiers.org/imex:IM-26500
pMET7-GAG-RNF31	LC-MS/MS analysis	Q Exactive Hybrid Quadrupole Mass Spectrometer	Thermo Fisher Scientific	LC-MS/MS analysis for RNF31_TNF_2.raw	RNF31_TNF_2.raw	PRIDE	PXD009366	http://identifiers.org/pride.project:PXD009366	Data analysis	files at figshare	figshare	doi:10.6084/m9.figshare.c.4076180	https://doi.org/10.6084/m9.figshare.c.4076180	Data analysis	files at IntAct	IntAct	IM-26500	http://identifiers.org/imex:IM-26500
pMET7-GAG-RNF31	LC-MS/MS analysis	Q Exactive Hybrid Quadrupole Mass Spectrometer	Thermo Fisher Scientific	LC-MS/MS analysis for RNF31_TNF_3.raw	RNF31_TNF_3.raw	PRIDE	PXD009366	http://identifiers.org/pride.project:PXD009366	Data analysis	files at figshare	figshare	doi:10.6084/m9.figshare.c.4076180	https://doi.org/10.6084/m9.figshare.c.4076180	Data analysis	files at IntAct	IntAct	IM-26500	http://identifiers.org/imex:IM-26500
pMET7-GAG-SHARPIN	LC-MS/MS analysis	Q Exactive Hybrid Quadrupole Mass Spectrometer	Thermo Fisher Scientific	LC-MS/MS analysis for SHARPIN_1.raw	SHARPIN_1.raw	PRIDE	PXD009366	http://identifiers.org/pride.project:PXD009366	Data analysis	files at figshare	figshare	doi:10.6084/m9.figshare.c.4076180	https://doi.org/10.6084/m9.figshare.c.4076180	Data analysis	files at IntAct	IntAct	IM-26500	http://identifiers.org/imex:IM-26500
pMET7-GAG-SHARPIN	LC-MS/MS analysis	Q Exactive Hybrid Quadrupole Mass Spectrometer	Thermo Fisher Scientific	LC-MS/MS analysis for SHARPIN_2.raw	SHARPIN_2.raw	PRIDE	PXD009366	http://identifiers.org/pride.project:PXD009366	Data analysis	files at figshare	figshare	doi:10.6084/m9.figshare.c.4076180	https://doi.org/10.6084/m9.figshare.c.4076180	Data analysis	files at IntAct	IntAct	IM-26500	http://identifiers.org/imex:IM-26500
pMET7-GAG-SHARPIN	LC-MS/MS analysis	Q Exactive Hybrid Quadrupole Mass Spectrometer	Thermo Fisher Scientific	LC-MS/MS analysis for SHARPIN_3.raw	SHARPIN_3.raw	PRIDE	PXD009366	http://identifiers.org/pride.project:PXD009366	Data analysis	files at figshare	figshare	doi:10.6084/m9.figshare.c.4076180	https://doi.org/10.6084/m9.figshare.c.4076180	Data analysis	files at IntAct	IntAct	IM-26500	http://identifiers.org/imex:IM-26500
pMET7-GAG-SHARPIN	LC-MS/MS analysis	Q Exactive Hybrid Quadrupole Mass Spectrometer	Thermo Fisher Scientific	LC-MS/MS analysis for SHARPIN_TNF_1.raw	SHARPIN_TNF_1.raw	PRIDE	PXD009366	http://identifiers.org/pride.project:PXD009366	Data analysis	files at figshare	figshare	doi:10.6084/m9.figshare.c.4076180	https://doi.org/10.6084/m9.figshare.c.4076180	Data analysis	files at IntAct	IntAct	IM-26500	http://identifiers.org/imex:IM-26500
pMET7-GAG-SHARPIN	LC-MS/MS analysis	Q Exactive Hybrid Quadrupole Mass Spectrometer	Thermo Fisher Scientific	LC-MS/MS analysis for SHARPIN_TNF_2.raw	SHARPIN_TNF_2.raw	PRIDE	PXD009366	http://identifiers.org/pride.project:PXD009366	Data analysis	files at figshare	figshare	doi:10.6084/m9.figshare.c.4076180	https://doi.org/10.6084/m9.figshare.c.4076180	Data analysis	files at IntAct	IntAct	IM-26500	http://identifiers.org/imex:IM-26500
pMET7-GAG-SHARPIN	LC-MS/MS analysis	Q Exactive Hybrid Quadrupole Mass Spectrometer	Thermo Fisher Scientific	LC-MS/MS analysis for SHARPIN_TNF_3.raw	SHARPIN_TNF_3.raw	PRIDE	PXD009366	http://identifiers.org/pride.project:PXD009366	Data analysis	files at figshare	figshare	doi:10.6084/m9.figshare.c.4076180	https://doi.org/10.6084/m9.figshare.c.4076180	Data analysis	files at IntAct	IntAct	IM-26500	http://identifiers.org/imex:IM-26500
pMET7-GAG-TANK	LC-MS/MS analysis	Q Exactive Hybrid Quadrupole Mass Spectrometer	Thermo Fisher Scientific	LC-MS/MS analysis for TANK_1.raw	TANK_1.raw	PRIDE	PXD009366	http://identifiers.org/pride.project:PXD009366	Data analysis	files at figshare	figshare	doi:10.6084/m9.figshare.c.4076180	https://doi.org/10.6084/m9.figshare.c.4076180	Data analysis	files at IntAct	IntAct	IM-26500	http://identifiers.org/imex:IM-26500
pMET7-GAG-TANK	LC-MS/MS analysis	Q Exactive Hybrid Quadrupole Mass Spectrometer	Thermo Fisher Scientific	LC-MS/MS analysis for TANK_2.raw	TANK_2.raw	PRIDE	PXD009366	http://identifiers.org/pride.project:PXD009366	Data analysis	files at figshare	figshare	doi:10.6084/m9.figshare.c.4076180	https://doi.org/10.6084/m9.figshare.c.4076180	Data analysis	files at IntAct	IntAct	IM-26500	http://identifiers.org/imex:IM-26500
pMET7-GAG-TANK	LC-MS/MS analysis	Q Exactive Hybrid Quadrupole Mass Spectrometer	Thermo Fisher Scientific	LC-MS/MS analysis for TANK_3.raw	TANK_3.raw	PRIDE	PXD009366	http://identifiers.org/pride.project:PXD009366	Data analysis	files at figshare	figshare	doi:10.6084/m9.figshare.c.4076180	https://doi.org/10.6084/m9.figshare.c.4076180	Data analysis	files at IntAct	IntAct	IM-26500	http://identifiers.org/imex:IM-26500
pMET7-GAG-TANK	LC-MS/MS analysis	Q Exactive Hybrid Quadrupole Mass Spectrometer	Thermo Fisher Scientific	LC-MS/MS analysis for TANK_TNF_1.raw	TANK_TNF_1.raw	PRIDE	PXD009366	http://identifiers.org/pride.project:PXD009366	Data analysis	files at figshare	figshare	doi:10.6084/m9.figshare.c.4076180	https://doi.org/10.6084/m9.figshare.c.4076180	Data analysis	files at IntAct	IntAct	IM-26500	http://identifiers.org/imex:IM-26500
pMET7-GAG-TANK	LC-MS/MS analysis	Q Exactive Hybrid Quadrupole Mass Spectrometer	Thermo Fisher Scientific	LC-MS/MS analysis for TANK_TNF_2.raw	TANK_TNF_2.raw	PRIDE	PXD009366	http://identifiers.org/pride.project:PXD009366	Data analysis	files at figshare	figshare	doi:10.6084/m9.figshare.c.4076180	https://doi.org/10.6084/m9.figshare.c.4076180	Data analysis	files at IntAct	IntAct	IM-26500	http://identifiers.org/imex:IM-26500
pMET7-GAG-TANK	LC-MS/MS analysis	Q Exactive Hybrid Quadrupole Mass Spectrometer	Thermo Fisher Scientific	LC-MS/MS analysis for TANK_TNF_3.raw	TANK_TNF_3.raw	PRIDE	PXD009366	http://identifiers.org/pride.project:PXD009366	Data analysis	files at figshare	figshare	doi:10.6084/m9.figshare.c.4076180	https://doi.org/10.6084/m9.figshare.c.4076180	Data analysis	files at IntAct	IntAct	IM-26500	http://identifiers.org/imex:IM-26500
pMET7-GAG-TNIP1	LC-MS/MS analysis	Q Exactive Hybrid Quadrupole Mass Spectrometer	Thermo Fisher Scientific	LC-MS/MS analysis for TNIP1_1.raw	TNIP1_1.raw	PRIDE	PXD009366	http://identifiers.org/pride.project:PXD009366	Data analysis	files at figshare	figshare	doi:10.6084/m9.figshare.c.4076180	https://doi.org/10.6084/m9.figshare.c.4076180	Data analysis	files at IntAct	IntAct	IM-26500	http://identifiers.org/imex:IM-26500
pMET7-GAG-TNIP1	LC-MS/MS analysis	Q Exactive Hybrid Quadrupole Mass Spectrometer	Thermo Fisher Scientific	LC-MS/MS analysis for TNIP1_2.raw	TNIP1_2.raw	PRIDE	PXD009366	http://identifiers.org/pride.project:PXD009366	Data analysis	files at figshare	figshare	doi:10.6084/m9.figshare.c.4076180	https://doi.org/10.6084/m9.figshare.c.4076180	Data analysis	files at IntAct	IntAct	IM-26500	http://identifiers.org/imex:IM-26500
pMET7-GAG-TNIP1	LC-MS/MS analysis	Q Exactive Hybrid Quadrupole Mass Spectrometer	Thermo Fisher Scientific	LC-MS/MS analysis for TNIP1_3.raw	TNIP1_3.raw	PRIDE	PXD009366	http://identifiers.org/pride.project:PXD009366	Data analysis	files at figshare	figshare	doi:10.6084/m9.figshare.c.4076180	https://doi.org/10.6084/m9.figshare.c.4076180	Data analysis	files at IntAct	IntAct	IM-26500	http://identifiers.org/imex:IM-26500
pMET7-GAG-TNIP1	LC-MS/MS analysis	Q Exactive Hybrid Quadrupole Mass Spectrometer	Thermo Fisher Scientific	LC-MS/MS analysis for TNIP1_TNF_1.raw	TNIP1_TNF_1.raw	PRIDE	PXD009366	http://identifiers.org/pride.project:PXD009366	Data analysis	files at figshare	figshare	doi:10.6084/m9.figshare.c.4076180	https://doi.org/10.6084/m9.figshare.c.4076180	Data analysis	files at IntAct	IntAct	IM-26500	http://identifiers.org/imex:IM-26500
pMET7-GAG-TNIP1	LC-MS/MS analysis	Q Exactive Hybrid Quadrupole Mass Spectrometer	Thermo Fisher Scientific	LC-MS/MS analysis for TNIP1_TNF_2.raw	TNIP1_TNF_2.raw	PRIDE	PXD009366	http://identifiers.org/pride.project:PXD009366	Data analysis	files at figshare	figshare	doi:10.6084/m9.figshare.c.4076180	https://doi.org/10.6084/m9.figshare.c.4076180	Data analysis	files at IntAct	IntAct	IM-26500	http://identifiers.org/imex:IM-26500
pMET7-GAG-TNIP1	LC-MS/MS analysis	Q Exactive Hybrid Quadrupole Mass Spectrometer	Thermo Fisher Scientific	LC-MS/MS analysis for TNIP1_TNF_3.raw	TNIP1_TNF_3.raw	PRIDE	PXD009366	http://identifiers.org/pride.project:PXD009366	Data analysis	files at figshare	figshare	doi:10.6084/m9.figshare.c.4076180	https://doi.org/10.6084/m9.figshare.c.4076180	Data analysis	files at IntAct	IntAct	IM-26500	http://identifiers.org/imex:IM-26500
pMET7-GAG-TNIP2	LC-MS/MS analysis	Q Exactive Hybrid Quadrupole Mass Spectrometer	Thermo Fisher Scientific	LC-MS/MS analysis for TNIP2_1.raw	TNIP2_1.raw	PRIDE	PXD009366	http://identifiers.org/pride.project:PXD009366	Data analysis	files at figshare	figshare	doi:10.6084/m9.figshare.c.4076180	https://doi.org/10.6084/m9.figshare.c.4076180	Data analysis	files at IntAct	IntAct	IM-26500	http://identifiers.org/imex:IM-26500
pMET7-GAG-TNIP2	LC-MS/MS analysis	Q Exactive Hybrid Quadrupole Mass Spectrometer	Thermo Fisher Scientific	LC-MS/MS analysis for TNIP2_2.raw	TNIP2_2.raw	PRIDE	PXD009366	http://identifiers.org/pride.project:PXD009366	Data analysis	files at figshare	figshare	doi:10.6084/m9.figshare.c.4076180	https://doi.org/10.6084/m9.figshare.c.4076180	Data analysis	files at IntAct	IntAct	IM-26500	http://identifiers.org/imex:IM-26500
pMET7-GAG-TNIP2	LC-MS/MS analysis	Q Exactive Hybrid Quadrupole Mass Spectrometer	Thermo Fisher Scientific	LC-MS/MS analysis for TNIP2_3.raw	TNIP2_3.raw	PRIDE	PXD009366	http://identifiers.org/pride.project:PXD009366	Data analysis	files at figshare	figshare	doi:10.6084/m9.figshare.c.4076180	https://doi.org/10.6084/m9.figshare.c.4076180	Data analysis	files at IntAct	IntAct	IM-26500	http://identifiers.org/imex:IM-26500
pMET7-GAG-TNIP2	LC-MS/MS analysis	Q Exactive Hybrid Quadrupole Mass Spectrometer	Thermo Fisher Scientific	LC-MS/MS analysis for TNIP2_TNF_1.raw	TNIP2_TNF_1.raw	PRIDE	PXD009366	http://identifiers.org/pride.project:PXD009366	Data analysis	files at figshare	figshare	doi:10.6084/m9.figshare.c.4076180	https://doi.org/10.6084/m9.figshare.c.4076180	Data analysis	files at IntAct	IntAct	IM-26500	http://identifiers.org/imex:IM-26500
pMET7-GAG-TNIP2	LC-MS/MS analysis	Q Exactive Hybrid Quadrupole Mass Spectrometer	Thermo Fisher Scientific	LC-MS/MS analysis for TNIP2_TNF_2.raw	TNIP2_TNF_2.raw	PRIDE	PXD009366	http://identifiers.org/pride.project:PXD009366	Data analysis	files at figshare	figshare	doi:10.6084/m9.figshare.c.4076180	https://doi.org/10.6084/m9.figshare.c.4076180	Data analysis	files at IntAct	IntAct	IM-26500	http://identifiers.org/imex:IM-26500
pMET7-GAG-TNIP2	LC-MS/MS analysis	Q Exactive Hybrid Quadrupole Mass Spectrometer	Thermo Fisher Scientific	LC-MS/MS analysis for TNIP2_TNF_3.raw	TNIP2_TNF_3.raw	PRIDE	PXD009366	http://identifiers.org/pride.project:PXD009366	Data analysis	files at figshare	figshare	doi:10.6084/m9.figshare.c.4076180	https://doi.org/10.6084/m9.figshare.c.4076180	Data analysis	files at IntAct	IntAct	IM-26500	http://identifiers.org/imex:IM-26500
pMET7-GAG-TRADD	LC-MS/MS analysis	Q Exactive Hybrid Quadrupole Mass Spectrometer	Thermo Fisher Scientific	LC-MS/MS analysis for TRADD_1.raw	TRADD_1.raw	PRIDE	PXD009366	http://identifiers.org/pride.project:PXD009366	Data analysis	files at figshare	figshare	doi:10.6084/m9.figshare.c.4076180	https://doi.org/10.6084/m9.figshare.c.4076180	Data analysis	files at IntAct	IntAct	IM-26500	http://identifiers.org/imex:IM-26500
pMET7-GAG-TRADD	LC-MS/MS analysis	Q Exactive Hybrid Quadrupole Mass Spectrometer	Thermo Fisher Scientific	LC-MS/MS analysis for TRADD_2.raw	TRADD_2.raw	PRIDE	PXD009366	http://identifiers.org/pride.project:PXD009366	Data analysis	files at figshare	figshare	doi:10.6084/m9.figshare.c.4076180	https://doi.org/10.6084/m9.figshare.c.4076180	Data analysis	files at IntAct	IntAct	IM-26500	http://identifiers.org/imex:IM-26500
pMET7-GAG-TRADD	LC-MS/MS analysis	Q Exactive Hybrid Quadrupole Mass Spectrometer	Thermo Fisher Scientific	LC-MS/MS analysis for TRADD_3.raw	TRADD_3.raw	PRIDE	PXD009366	http://identifiers.org/pride.project:PXD009366	Data analysis	files at figshare	figshare	doi:10.6084/m9.figshare.c.4076180	https://doi.org/10.6084/m9.figshare.c.4076180	Data analysis	files at IntAct	IntAct	IM-26500	http://identifiers.org/imex:IM-26500
pMET7-GAG-TRADD	LC-MS/MS analysis	Q Exactive Hybrid Quadrupole Mass Spectrometer	Thermo Fisher Scientific	LC-MS/MS analysis for TRADD_TNF_1.raw	TRADD_TNF_1.raw	PRIDE	PXD009366	http://identifiers.org/pride.project:PXD009366	Data analysis	files at figshare	figshare	doi:10.6084/m9.figshare.c.4076180	https://doi.org/10.6084/m9.figshare.c.4076180	Data analysis	files at IntAct	IntAct	IM-26500	http://identifiers.org/imex:IM-26500
pMET7-GAG-TRADD	LC-MS/MS analysis	Q Exactive Hybrid Quadrupole Mass Spectrometer	Thermo Fisher Scientific	LC-MS/MS analysis for TRADD_TNF_2.raw	TRADD_TNF_2.raw	PRIDE	PXD009366	http://identifiers.org/pride.project:PXD009366	Data analysis	files at figshare	figshare	doi:10.6084/m9.figshare.c.4076180	https://doi.org/10.6084/m9.figshare.c.4076180	Data analysis	files at IntAct	IntAct	IM-26500	http://identifiers.org/imex:IM-26500
pMET7-GAG-TRADD	LC-MS/MS analysis	Q Exactive Hybrid Quadrupole Mass Spectrometer	Thermo Fisher Scientific	LC-MS/MS analysis for TRADD_TNF_3.raw	TRADD_TNF_3.raw	PRIDE	PXD009366	http://identifiers.org/pride.project:PXD009366	Data analysis	files at figshare	figshare	doi:10.6084/m9.figshare.c.4076180	https://doi.org/10.6084/m9.figshare.c.4076180	Data analysis	files at IntAct	IntAct	IM-26500	http://identifiers.org/imex:IM-26500
pMET7-GAG-TRAF2	LC-MS/MS analysis	Q Exactive Hybrid Quadrupole Mass Spectrometer	Thermo Fisher Scientific	LC-MS/MS analysis for TRAF2_1.raw	TRAF2_1.raw	PRIDE	PXD009366	http://identifiers.org/pride.project:PXD009366	Data analysis	files at figshare	figshare	doi:10.6084/m9.figshare.c.4076180	https://doi.org/10.6084/m9.figshare.c.4076180	Data analysis	files at IntAct	IntAct	IM-26500	http://identifiers.org/imex:IM-26500
pMET7-GAG-TRAF2	LC-MS/MS analysis	Q Exactive Hybrid Quadrupole Mass Spectrometer	Thermo Fisher Scientific	LC-MS/MS analysis for TRAF2_2.raw	TRAF2_2.raw	PRIDE	PXD009366	http://identifiers.org/pride.project:PXD009366	Data analysis	files at figshare	figshare	doi:10.6084/m9.figshare.c.4076180	https://doi.org/10.6084/m9.figshare.c.4076180	Data analysis	files at IntAct	IntAct	IM-26500	http://identifiers.org/imex:IM-26500
pMET7-GAG-TRAF2	LC-MS/MS analysis	Q Exactive Hybrid Quadrupole Mass Spectrometer	Thermo Fisher Scientific	LC-MS/MS analysis for TRAF2_3.raw	TRAF2_3.raw	PRIDE	PXD009366	http://identifiers.org/pride.project:PXD009366	Data analysis	files at figshare	figshare	doi:10.6084/m9.figshare.c.4076180	https://doi.org/10.6084/m9.figshare.c.4076180	Data analysis	files at IntAct	IntAct	IM-26500	http://identifiers.org/imex:IM-26500
pMET7-GAG-TRAF2	LC-MS/MS analysis	Q Exactive Hybrid Quadrupole Mass Spectrometer	Thermo Fisher Scientific	LC-MS/MS analysis for TRAF2_TNF_1.raw	TRAF2_TNF_1.raw	PRIDE	PXD009366	http://identifiers.org/pride.project:PXD009366	Data analysis	files at figshare	figshare	doi:10.6084/m9.figshare.c.4076180	https://doi.org/10.6084/m9.figshare.c.4076180	Data analysis	files at IntAct	IntAct	IM-26500	http://identifiers.org/imex:IM-26500
pMET7-GAG-TRAF2	LC-MS/MS analysis	Q Exactive Hybrid Quadrupole Mass Spectrometer	Thermo Fisher Scientific	LC-MS/MS analysis for TRAF2_TNF_2.raw	TRAF2_TNF_2.raw	PRIDE	PXD009366	http://identifiers.org/pride.project:PXD009366	Data analysis	files at figshare	figshare	doi:10.6084/m9.figshare.c.4076180	https://doi.org/10.6084/m9.figshare.c.4076180	Data analysis	files at IntAct	IntAct	IM-26500	http://identifiers.org/imex:IM-26500
pMET7-GAG-TRAF2	LC-MS/MS analysis	Q Exactive Hybrid Quadrupole Mass Spectrometer	Thermo Fisher Scientific	LC-MS/MS analysis for TRAF2_TNF_3.raw	TRAF2_TNF_3.raw	PRIDE	PXD009366	http://identifiers.org/pride.project:PXD009366	Data analysis	files at figshare	figshare	doi:10.6084/m9.figshare.c.4076180	https://doi.org/10.6084/m9.figshare.c.4076180	Data analysis	files at IntAct	IntAct	IM-26500	http://identifiers.org/imex:IM-26500
